# Supplementary material for: Growth-Restricted Fetuses and Offspring Reveal Adverse Sex-Specific Metabolic Responses in Preeclamptic Mice Expressing Human sFLT1
Source: Int J Mol Sci. 2023 Apr 7;24(8):6885. doi: 10.3390/ijms24086885 (PMC10139224; doi:10.3390/ijms24086885)
Supplement: Supplementary file 1 [file ijms-24-06885-s001.zip]

Archive with 1 entries (1 files):
- ijms-2283089-supplementary.pdf
